# Supplementary material for: Investigating the Role of TGF-β Signaling Pathways in Human Corneal Endothelial Cell Primary Culture
Source: Cells. 2023 Jun 14;12(12):1624. doi: 10.3390/cells12121624 (PMC10297110; doi:10.3390/cells12121624)
Supplement: Supplementary file 1 [file cells-12-01624-s001.zip]

Archive with 1 entries (1 files):
- cells-2380802-supplementary.pdf
